# Supplementary material for: Neuromodulatory Effects of Transcranial Pulse Stimulation (TPS) in Neurological and Psychiatric Disorders—A Systematic Review and Meta-Analysis
Source: Neurol Int. 2025 Nov 18;17(11):188. doi: 10.3390/neurolint17110188 (PMC12655725; doi:10.3390/neurolint17110188)
Supplement: Supplementary file 1 [file neurolint-17-00188-s001.zip]

Archive with 1 entries (1 files):
- neurolint-3967651-SI.pdf
